# Supplementary material for: Emergence and Clonal Spread of Extended-Spectrum β-Lactamase-Producing Salmonella Infantis Carrying pESI Megaplasmids in Korean Retail Poultry Meat
Source: Antibiotics (Basel). 2025 Apr 1;14(4):366. doi: 10.3390/antibiotics14040366 (PMC12024396; doi:10.3390/antibiotics14040366)
Supplement: Supplementary file 1 [file antibiotics-14-00366-s001.zip]

Archive with 1 entries (1 files):
- antibiotics-3531697-supplementary.xlsx
