# Supplementary material for: Emergence and Clonal Spread of Extended-Spectrum β-Lactamase-Producing Salmonella Infantis Carrying pESI Megaplasmids in Korean Retail Poultry Meat
Source: Antibiotics (Basel). 2025 Apr 1;14(4):366. doi: 10.3390/antibiotics14040366 (PMC12024396; doi:10.3390/antibiotics14040366)
Supplement: Supplementary file 1 [file antibiotics-14-00366-s001.zip › antibiotics-3531697-supplementary.xlsx]

## Sheet: Supplementary Table S1
Table S1. Characteristics of Salmonella spp. isolated from retail poultry meats in this study
No.	Serotype	ST	Isolate Identification	Sample source	Province	AMR phenotype	Phenotypic characteristic	bla gene
1	Infantis	32	CMKS8	Chicken meat	Gyeongsang	AMP-CHL-CTX-FIS-GEN-NAL-SXT-TET	MDR (ESBL)	blaCTX-M-65
2	Infantis	32	CMKS11	Chicken meat	Gyeongsang	AMP-CHL-CTX-FIS-GEN-NAL-STR-SXT-TET	MDR (ESBL)	blaCTX-M-65
3	Infantis	32	CMKS12	Chicken meat	Gyeongsang	AMP-CHL-CTX-FIS-NAL-STR-SXT-TET	MDR (ESBL)	blaCTX-M-65
4	Infantis	32	CMKS13	Chicken meat	Gyeongsang	AMP-CHL-CTX-FIS-GEN-NAL-STR-SXT-TET	MDR (ESBL)	blaCTX-M-65
5	Infantis	32	CMKS14	Chicken meat	Gyeongsang	AMP-CHL-CTX-FIS-GEN-NAL-STR-SXT-TET	MDR (ESBL)	blaCTX-M-65
6	Infantis	32	CMKS15	Chicken meat	Gyeongsang	AMP-CHL-CTX-FIS-NAL-SXT-TET	MDR (ESBL)	blaCTX-M-65
7	Infantis	32	CMKS16	Chicken meat	Gyeongsang	AMP-CHL-CTX-FIS-GEN-NAL-SXT-TET	MDR (ESBL)	blaCTX-M-65
8	Infantis	32	CMKS17	Chicken meat	Gyeongsang	AMP-CHL-CTX-FIS-GEN-NAL-STR-SXT-TET	MDR (ESBL)	blaCTX-M-65
9	Infantis	32	CMKS18	Chicken meat	Gyeongsang	AMP-CHL-CTX-FIS-GEN-NAL-STR-SXT-TET	MDR (ESBL)	blaCTX-M-65
10	Infantis	32	CMKS19	Chicken meat	Gyeongsang	AMP-CHL-CTX-FIS-GEN-NAL-STR-SXT-TET	MDR (ESBL)	blaCTX-M-65
11	Infantis	32	CMKS20	Chicken meat	Gyeongsang	AMP-CHL-CTX-FIS-GEN-NAL-STR-SXT-TET	MDR (ESBL)	blaCTX-M-65
12	Infantis	32	CMKS21	Chicken meat	Gyeongsang	AMP-CHL-CTX-FIS-GEN-NAL-STR-SXT-TET	MDR (ESBL)	blaCTX-M-65
13	Infantis	32	CMKS23	Chicken meat	Gyeongsang	AMP-CHL-CTX-FIS-GEN-NAL-STR-SXT-TET	MDR (ESBL)	blaCTX-M-65
14	Infantis	32	CMKS28	Chicken meat	Gyeongsang	AMP-CHL-CTX-FIS-GEN-NAL-STR-SXT-TET	MDR (ESBL)	blaCTX-M-65
15	Infantis	32	CMKS30	Chicken meat	Gyeongsang	AMP-CHL-CTX-FIS-GEN-NAL-STR-SXT-TET	MDR (ESBL)	blaCTX-M-65
16	Infantis	32	CMKS32	Chicken meat	Gyeongsang	AMP-CHL-CTX-NAL-STR-SXT-TET	MDR (ESBL)	blaCTX-M-65
17	Infantis	32	CMKS37	Chicken meat	Gyeongsang	AMP-CHL-CTX-FIS-NAL-STR-TET	MDR (ESBL)	blaCTX-M-65
18	Infantis	32	CMCS1	Chicken meat	Chungcheong	AMP-CHL-CTX-FIS-GEN-NAL-STR-TET	MDR (ESBL)	blaCTX-M-65
19	Infantis	32	CMCS2	Chicken meat	Chungcheong	AMP-CHL-CTX-FIS-NAL-STR-TET	MDR (ESBL)	blaCTX-M-65
20	Infantis	32	CMCS3	Chicken meat	Chungcheong	AMP-AUG-CAZ-CHL-CTX-FEP-FIS-GEN-NAL-STR-SXT-TET	MDR (ESBL)	blaCTX-M-65
21	Infantis	32	CMCS4	Chicken meat	Chungcheong	AMP-CHL-CTX-FIS-GEN-NAL-STR-SXT-TET	MDR (ESBL)	blaCTX-M-65
22	Infantis	32	CMCS5	Chicken meat	Chungcheong	AMP-CHL-CTX-FIS-GEN-NAL-STR-TET	MDR (ESBL)	blaCTX-M-65
23	Infantis	32	CMCS6	Chicken meat	Chungcheong	AMP-CAZ-CHL-CTX-FIS-NAL-STR-TET	MDR (ESBL)	blaCTX-M-65
24	Infantis	32	CMCS7	Chicken meat	Chungcheong	CHL-FIS-NAL-SXT-TET	MDR	-
25	Infantis	32	CMCS8	Chicken meat	Chungcheong	AMP-CHL-CTX-FIS-GEN-NAL-STR-TET	MDR (ESBL)	blaCTX-M-65
26	Infantis	32	CMCS9	Chicken meat	Chungcheong	AMP-CHL-CTX-FIS-GEN-NAL-STR-SXT-TET	MDR (ESBL)	blaCTX-M-65
27	Infantis	32	CMCS10	Chicken meat	Chungcheong	AMP-AUG-CAZ-CHL-CTX-FEP-FIS-GEN-NAL-STR-TET	MDR (ESBL)	blaCTX-M-65
28	Infantis	32	CMCS11	Chicken meat	Chungcheong	AMP-CHL-CTX-GEN-NAL	MDR (ESBL)	blaCTX-M-65
29	Infantis	32	CMCS12	Chicken meat	Chungcheong	AMP-CHL-CTX-FIS-NAL-STR-SXT-TET	MDR (ESBL)	blaCTX-M-65
30	Infantis	32	CMCS15	Chicken meat	Chungcheong	AMP-CHL-CTX-FIS-NAL-STR-SXT-TET	MDR (ESBL)	blaCTX-M-65
31	Infantis	32	CMCS19	Chicken meat	Chungcheong	AMP-CHL-CTX-NAL-TET	MDR (ESBL)	blaCTX-M-65
32	Infantis	32	CMCS20	Chicken meat	Chungcheong	AMP-CHL-CTX-NAL-TET	MDR (ESBL)	blaCTX-M-65
33	Infantis	32	CMCS21	Chicken meat	Chungcheong	AMP-CHL-CTX-FIS-NAL-STR-SXT	MDR (ESBL)	blaCTX-M-65
34	Infantis	32	CMCS22	Chicken meat	Chungcheong	AMP-CHL-CTX-FIS-NAL-TET	MDR (ESBL)	blaCTX-M-65
35	Infantis	32	CMCS24	Chicken meat	Chungcheong	AMP-CHL-CTX-FIS-NAL-STR-TET	MDR (ESBL)	blaCTX-M-65
36	Infantis	32	CMCS25	Chicken meat	Chungcheong	AMP-CHL-CTX-FIS-NAL-STR	MDR (ESBL)	blaCTX-M-65
37	Infantis	32	CMCS26	Chicken meat	Chungcheong	AMP-CHL-CTX-FIS-NAL-STR-SXT	MDR (ESBL)	blaCTX-M-65
38	Infantis	32	CMCS28	Chicken meat	Chungcheong	AMP-CHL-CTX-FIS-NAL-STR-SXT-TET	MDR (ESBL)	blaCTX-M-65
39	Infantis	32	CMCS29	Chicken meat	Chungcheong	AMP-CHL-CTX-FIS-NAL-TET	MDR (ESBL)	blaCTX-M-65
40	Infantis	32	CMCS31	Chicken meat	Chungcheong	AMP-CHL-CTX-FIS-NAL-STR-TET	MDR (ESBL)	blaCTX-M-65
41	Infantis	32	CMCS34	Chicken meat	Chungcheong	AMP-CHL-CTX-FIS-NAL-STR-TET	MDR (ESBL)	blaCTX-M-65
42	Infantis	32	CMCS35	Chicken meat	Chungcheong	AMP-CHL-CTX-FIS-NAL-STR-TET	MDR (ESBL)	blaCTX-M-65
43	Infantis	32	CMCS36	Chicken meat	Chungcheong	AMP-CHL-CTX-FIS-NAL-STR-TET	MDR (ESBL)	blaCTX-M-65
44	Infantis	32	CMCS37	Chicken meat	Chungcheong	AMP-CHL-CTX-FIS-NAL-STR-TET	MDR (ESBL)	blaCTX-M-65
45	Infantis	32	CMCS40	Chicken meat	Chungcheong	AMP-CHL-CTX-FIS-NAL-STR-SXT-TET	MDR (ESBL)	blaCTX-M-65
46	Infantis	32	DMCS2	Duck meat	Chungcheong	AMP-CHL-CTX-FIS-NAL-STR-SXT-TET	MDR (ESBL)	blaCTX-M-65
47	Infantis	32	DMCS3	Duck meat	Chungcheong	AMP-CHL-CTX-FIS-NAL-STR-SXT-TET	MDR (ESBL)	blaCTX-M-65
48	Infantis	32	DMCS4	Duck meat	Chungcheong	AMP-CHL-CTX-FIS-NAL-STR-SXT-TET	MDR (ESBL)	blaCTX-M-65
49	Infantis	32	DMCS6	Duck meat	Chungcheong	AMP-CHL-CTX-FIS-NAL-STR-SXT-TET	MDR (ESBL)	blaCTX-M-65
50	Infantis	32	DMCS7	Duck meat	Chungcheong	AMP-CHL-CTX-FIS-NAL-STR-SXT-TET	MDR (ESBL)	blaCTX-M-65
51	Infantis	32	DMCS18	Duck meat	Chungcheong	AMP-CHL-CTX-FIS-NAL-STR-SXT-TET	MDR (ESBL)	blaCTX-M-65
52	Infantis	32	DMCS20	Duck meat	Chungcheong	AMP-CHL-CTX-FIS-NAL-STR-SXT-TET	MDR (ESBL)	blaCTX-M-65
53	Infantis	32	CMSS1	Chicken meat	Gyeonggi	AMP-CHL-CTX-FIS-NAL-STR-TET	MDR (ESBL)	blaCTX-M-65
54	Infantis	32	CMSS2	Chicken meat	Gyeonggi	AMP-CHL-CTX-FIS-NAL-STR-TET	MDR (ESBL)	blaCTX-M-65
55	Infantis	32	CMSS3	Chicken meat	Gyeonggi	AMP-CHL-CTX-FIS-NAL-STR-SXT-TET	MDR (ESBL)	blaCTX-M-65
56	Infantis	32	CMSS4	Chicken meat	Gyeonggi	AMP-CTX-FEP-FIS-FOX-NAL-STR-TET	MDR (ESBL)	blaCTX-M-65
57	Infantis	32	CMSS5	Chicken meat	Gyeonggi	AMP-CHL-CTX-FIS-NAL-STR-TET	MDR (ESBL)	blaCTX-M-65
58	Infantis	32	CMSS6	Chicken meat	Gyeonggi	AMP-CHL-CTX-NAL-TET	MDR (ESBL)	blaCTX-M-65
59	Infantis	32	CMSS7	Chicken meat	Gyeonggi	AMP-CHL-CTX-FIS-NAL-STR-TET	MDR (ESBL)	blaTEM-98, blaCTX-M-65
60	Infantis	32	CMSS8	Chicken meat	Gyeonggi	AMP-CHL-CTX-FIS-GEN-NAL-STR-SXT-TET	MDR (ESBL)	blaCTX-M-65
61	Infantis	32	CMSS9	Chicken meat	Gyeonggi	AMP-CHL-CTX-FIS-NAL-STR-SXT-TET	MDR (ESBL)	blaCTX-M-65
62	Infantis	32	CMSS16	Chicken meat	Gyeonggi	AMP-CHL-CTX-FIS-GEN-NAL-STR-SXT-TET	MDR (ESBL)	blaCTX-M-65
63	Infantis	32	CMSS17	Chicken meat	Gyeonggi	AMP-CAZ-CHL-CTX-FIS-NAL-STR-SXT-TET	MDR (ESBL)	blaCTX-M-65
64	Infantis	32	CMSS18	Chicken meat	Gyeonggi	AMP-CHL-CTX-FIS-NAL-STR-SXT-TET	MDR (ESBL)	blaCTX-M-65
65	Infantis	32	CMSS19	Chicken meat	Gyeonggi	AMP-CHL-CTX-FIS-NAL-STR-SXT-TET	MDR (ESBL)	blaCTX-M-65
66	Infantis	32	CMSS31	Chicken meat	Gyeonggi	AMP-CHL-CTX-FIS-NAL-STR-TET	MDR (ESBL)	blaCTX-M-65
67	Infantis	32	CMSS33	Chicken meat	Gyeonggi	AMP-CHL-CTX-FIS-GEN-NAL-STR-TET	MDR (ESBL)	blaCTX-M-65
68	Infantis	32	CMSS37	Chicken meat	Gyeonggi	AMP-CHL-CTX-FIS-NAL-STR-SXT-TET	MDR (ESBL)	blaCTX-M-65
69	Infantis	32	CMSS39	Chicken meat	Gyeonggi	AMP-CHL-CTX-FIS-NAL-STR-TET	MDR (ESBL)	blaCTX-M-65
70	Infantis	32	CMJS1	Chicken meat	Jeolla	AMP-CHL-CTX-FIS-NAL-STR-SXT-TET	MDR (ESBL)	blaCTX-M-65
71	Infantis	32	CMJS2	Chicken meat	Jeolla	AMP-CHL-CTX-FIS-NAL-STR-SXT-TET	MDR (ESBL)	blaCTX-M-65
72	Infantis	32	CMJS3	Chicken meat	Jeolla	AMP-CHL-CTX-FIS-FOX-GEN-NAL-STR-SXT-TET	MDR (ESBL)	blaCTX-M-65
73	Infantis	32	CMJS4	Chicken meat	Jeolla	AMP-CHL-CTX-FIS-NAL-STR-SXT-TET	MDR (ESBL)	blaCTX-M-65
74	Infantis	32	CMJS5	Chicken meat	Jeolla	AMP-CHL-CTX-FIS-NAL-STR-SXT-TET	MDR (ESBL)	blaCTX-M-65
75	Infantis	32	CMJS6	Chicken meat	Jeolla	FIS-NAL-STR-TET	MDR	-
76	Infantis	32	CMJS7	Chicken meat	Jeolla	AMP-CHL-CTX-FIS-FOX-NAL-STR-SXT-TET	MDR (ESBL)	blaCTX-M-65
77	Infantis	32	CMJS8	Chicken meat	Jeolla	AMP-CHL-CTX-FIS-NAL-STR-TET	MDR (ESBL)	blaCTX-M-65
78	Infantis	32	CMJS10	Chicken meat	Jeolla	AMP-CHL-CTX-FIS-NAL-STR-SXT-TET	MDR (ESBL)	blaCTX-M-65
79	Infantis	32	CMJS11	Chicken meat	Jeolla	CHL-FIS-NAL-STR-TET	MDR	-
80	Infantis	32	CMJS12	Chicken meat	Jeolla	AMP-CHL-CTX-FOX-NAL	MDR (ESBL)	blaCTX-M-65
81	Infantis	32	CMJS14	Chicken meat	Jeolla	AMP-CHL-CTX-FIS-NAL-STR-SXT-TET	MDR (ESBL)	blaCTX-M-65
82	Infantis	32	CMJS16	Chicken meat	Jeolla	AMP-CHL-CTX-FIS-NAL-STR-SXT-TET	MDR (ESBL)	blaCTX-M-65
83	Infantis	32	CMJS17	Chicken meat	Jeolla	AMP-CHL-CTX-FIS-NAL-STR-SXT-TET	MDR (ESBL)	blaCTX-M-65
84	Infantis	32	CMJS18	Chicken meat	Jeolla	AMP-CHL-CTX-FIS-NAL-STR-SXT-TET	MDR (ESBL)	blaCTX-M-65
85	Infantis	32	CMJS19	Chicken meat	Jeolla	AMP-CHL-CTX-FIS-NAL-STR-SXT-TET	MDR (ESBL)	blaCTX-M-65
86	Infantis	32	CMJS22	Chicken meat	Jeolla	AMP-CHL-CTX-FIS-NAL-STR-SXT-TET	MDR (ESBL)	blaCTX-M-65
87	Infantis	32	CMJS23	Chicken meat	Jeolla	AMP-CHL-CTX-FIS-NAL-STR-SXT-TET	MDR (ESBL)	blaCTX-M-65
88	Infantis	32	CMJS24	Chicken meat	Jeolla	AMP-CHL-CTX-FIS-NAL-STR-SXT-TET	MDR (ESBL)	blaCTX-M-65
89	Infantis	32	CMJS25	Chicken meat	Jeolla	AMP-CHL-CTX-FIS-FOX-GEN-NAL-STR-SXT-TET	MDR (ESBL)	blaCTX-M-65
90	Infantis	32	CMJS26	Chicken meat	Jeolla	AMP-CHL-CTX-FIS-NAL-STR-SXT-TET	MDR (ESBL)	blaCTX-M-65
91	Infantis	32	CMJS28	Chicken meat	Jeolla	AMP-CHL-CTX-FIS-NAL-STR-SXT-TET	MDR (ESBL)	blaCTX-M-65
92	Infantis	32	CMJS29	Chicken meat	Jeolla	FIS-NAL-STR-TET	MDR	-
93	Infantis	32	CMJS30	Chicken meat	Jeolla	AMP-CHL-CTX-FIS-NAL-STR-SXT-TET	MDR (ESBL)	blaCTX-M-65
94	Infantis	32	CMJS32	Chicken meat	Jeolla	AMP-CHL-CTX-FIS-NAL-STR-SXT-TET	MDR (ESBL)	blaCTX-M-65
95	Infantis	32	CMJS33	Chicken meat	Jeolla	AMP-CHL-CTX-FIS-NAL-STR-SXT-TET	MDR (ESBL)	blaCTX-M-65
96	Infantis	32	CMJS35	Chicken meat	Jeolla	AMP-CHL-CTX-FIS-GEN-NAL-STR-SXT-TET	MDR (ESBL)	blaCTX-M-65
97	Infantis	32	CMJS38	Chicken meat	Jeolla	AMP-CHL-CTX-FIS-NAL-STR-SXT-TET	MDR (ESBL)	blaCTX-M-65
98	Infantis	32	CMJS40	Chicken meat	Jeolla	FIS-NAL-STR-TET	MDR	-
99	Infantis	32	CMGS1	Chicken meat	Gangwon	AMP-CHL-CTX-FIS-FOX-NAL-STR-TET	MDR (ESBL)	blaCTX-M-65
100	Infantis	32	CMGS8	Chicken meat	Gangwon	AMP-CHL-CTX-FIS-NAL-STR-SXT-TET	MDR (ESBL)	blaCTX-M-65
101	Infantis	32	CMGS9	Chicken meat	Gangwon	AMP-CHL-CTX-FIS-NAL-STR-SXT-TET	MDR (ESBL)	blaCTX-M-65
102	Infantis	32	CMGS10	Chicken meat	Gangwon	AMP-CHL-CTX-FIS-NAL-STR-TET	MDR (ESBL)	blaCTX-M-65
103	Infantis	32	CMGS15	Chicken meat	Gangwon	AMP-CHL-CTX-FIS-NAL-STR-SXT-TET	MDR (ESBL)	blaCTX-M-65
104	Infantis	32	CMGS19	Chicken meat	Gangwon	AMP-CHL-CTX-FIS-NAL-STR-SXT-TET	MDR (ESBL)	blaCTX-M-65
105	Infantis	32	CMGS31	Chicken meat	Gangwon	AMP-CHL-CTX-FIS-GEN-NAL-STR-SXT-TET	MDR (ESBL)	blaCTX-M-65
106	Infantis	32	CMGS32	Chicken meat	Gangwon	AMP-CHL-CTX-GEN-NAL-TET	MDR (ESBL)	blaCTX-M-65
107	Infantis	32	CMGS33	Chicken meat	Gangwon	AMP-CHL-CTX-FIS-NAL-STR-SXT-TET	MDR (ESBL)	blaCTX-M-65
108	Infantis	32	CMGS34	Chicken meat	Gangwon	AMP-CHL-CTX-FIS-NAL-STR-SXT-TET	MDR (ESBL)	blaCTX-M-65
109	Infantis	32	CMGS35	Chicken meat	Gangwon	FIS-NAL-STR-SXT-TET	MDR	-
110	Infantis	32	CMGS36	Chicken meat	Gangwon	AMP-CHL-CTX-FIS-NAL-STR-SXT-TET	MDR (ESBL)	blaCTX-M-65
111	Infantis	32	CMGS37	Chicken meat	Gangwon	AMP-CHL-CTX-FIS-NAL-STR-TET	MDR (ESBL)	blaCTX-M-65
112	Infantis	32	CMGS39	Chicken meat	Gangwon	AMP-CHL-CTX-NAL-TET	MDR (ESBL)	blaCTX-M-65
113	Infantis	32	CMGS40	Chicken meat	Gangwon	AMP-CHL-CTX-FIS-NAL-STR-SXT-TET	MDR (ESBL)	blaCTX-M-65
114	Typhimurium	19	CMKS4	Chicken meat	Gyeongsang	-	-	-
115	Typhimurium	19	DMCS8	Duck meat	Chungcheong	-	-	-
116	Typhimurium	19	DMCS14	Duck meat	Chungcheong	NAL	-	-
117	Typhimurium	19	DMCS15	Duck meat	Chungcheong	NAL	-	-
118	Typhimurium	19	DMCS16	Duck meat	Chungcheong	NAL	-	-
119	Typhimurium	19	DMJS3	Duck meat	Jeolla	-	-	-
120	Typhimurium	19	DMJS7	Duck meat	Jeolla	-	-	-
121	Typhimurium	19	DMJS9	Duck meat	Jeolla	-	-	-
122	Typhimurium	19	DMJS14	Duck meat	Jeolla	-	-	-
123	Typhimurium	19	DMJS15	Duck meat	Jeolla	-	-	-
124	Typhimurium	19	DMJS16	Duck meat	Jeolla	-	-	-
125	Typhimurium	19	DMJS17	Duck meat	Jeolla	-	-	-
126	Typhimurium	19	DMJS18	Duck meat	Jeolla	-	-	-
127	Typhimurium	19	DMJS19	Duck meat	Jeolla	-	-	-
128	Typhimurium	19	DMJS20	Duck meat	Jeolla	-	-	-
129	Typhimurium	19	DMKS4	Duck meat	Gyeongsang	-	-	-
130	Typhimurium	19	DMKS5	Duck meat	Gyeongsang	-	-	-
131	Typhimurium	19	DMKS6	Duck meat	Gyeongsang	-	-	-
132	Typhimurium	19	DMKS7	Duck meat	Gyeongsang	-	-	-
133	Typhimurium	19	DMKS10	Duck meat	Gyeongsang	CIP-NAL	-	-
134	Typhimurium	19	DMKS14	Duck meat	Gyeongsang	CIP-NAL	-	-
135	Typhimurium	19	DMKS18	Duck meat	Gyeongsang	-	-	-
136	Typhimurium	19	CMSS26	Chicken meat	Gyeonggi	-	-	-
137	Typhimurium	19	DMSS5	Duck meat	Gyeonggi	-	-	-
138	Typhimurium	19	DMSS6	Duck meat	Gyeonggi	-	-	-
139	Typhimurium	19	DMSS7	Duck meat	Gyeonggi	-	-	-
140	Typhimurium	19	DMSS8	Duck meat	Gyeonggi	-	-	-
141	Typhimurium	19	DMSS12	Duck meat	Gyeonggi	-	-	-
142	Typhimurium	19	DMSS13	Duck meat	Gyeonggi	-	-	-
143	Typhimurium	19	DMSS14	Duck meat	Gyeonggi	AMP-NAL	-	-
144	Typhimurium	19	DMSS15	Duck meat	Gyeonggi	AMP-NAL	-	-
145	Typhimurium	19	DMSS16	Duck meat	Gyeonggi	-	-	-
146	Typhimurium	19	DMSS17	Duck meat	Gyeonggi	-	-	-
147	Typhimurium	19	DMSS18	Duck meat	Gyeonggi	-	-	-
148	Typhimurium	19	DMSS19	Duck meat	Gyeonggi	AMP-NAL	-	-
149	Typhimurium	19	DMGS1	Duck meat	Gangwon	-	-	-
150	Typhimurium	19	DMGS5	Duck meat	Gangwon	-	-	-
151	Typhimurium	19	DMGS6	Duck meat	Gangwon	-	-	-
152	Typhimurium	19	DMGS8	Duck meat	Gangwon	-	-	-
153	Typhimurium	19	DMGS10	Duck meat	Gangwon	-	-	-
154	Typhimurium	19	DMGS19	Duck meat	Gangwon	NAL	-	-
155	Typhimurium	19	DMGS20	Duck meat	Gangwon	NAL	-	-
156	Enteritidis	11	CMSS20	Chicken meat	Gyeonggi	NAL	-	-
157	Enteritidis	11	CMJS13	Chicken meat	Jeolla	NAL	-	-
158	Enteritidis	11	CMJS15	Chicken meat	Jeolla	NAL	-	-
159	Enteritidis	11	CMJS20	Chicken meat	Jeolla	NAL	-	-
160	Enteritidis	11	CMJS21	Chicken meat	Jeolla	NAL	-	-
161	Enteritidis	11	CMJS27	Chicken meat	Jeolla	NAL	-	-
162	Enteritidis	11	CMJS37	Chicken meat	Jeolla	NAL	-	-
163	Agona	13	CMKS9	Chicken meat	Gyeongsang	NAL	-	-
164	Agona	13	CMCS30	Chicken meat	Chungcheong	CHL-FIS-STR-TET	MDR	-
165	Agona	13	CMSS11	Chicken meat	Gyeonggi	CHL-FIS-STR-TET	MDR	-
166	Agona	13	CMSS12	Chicken meat	Gyeonggi	CHL-FIS-STR-TET	MDR	-
167	Agona	13	CMSS13	Chicken meat	Gyeonggi	CHL-FIS-STR-TET	MDR	-
168	Agona	13	CMSS14	Chicken meat	Gyeonggi	CHL-FIS-STR-TET	MDR	-
169	Agona	13	CMSS15	Chicken meat	Gyeonggi	CHL-CIP-FIS-STR-TET	MDR	-
170	Agona	13	CMSS22	Chicken meat	Gyeonggi	CHL-CIP-FIS-STR-TET	MDR	-
171	Agona	13	CMSS28	Chicken meat	Gyeonggi	CHL-FIS-NAL-STR-TET	MDR	-
172	Agona	13	CMJS9	Chicken meat	Jeolla	CHL-FIS-STR-TET	MDR	-
173	Agona	13	CMJS36	Chicken meat	Jeolla	CHL-FIS-TET	MDR	-
174	Agona	13	CMGS21	Chicken meat	Gangwon	CHL-FIS-STR-TET	MDR	-
175	Agona	13	CMGS22	Chicken meat	Gangwon	CHL-FIS-STR-TET	MDR	-
176	Agona	13	CMGS23	Chicken meat	Gangwon	CHL-FIS-STR-TET	MDR	-
177	Agona	13	CMGS24	Chicken meat	Gangwon	CHL-FIS-STR-TET	MDR	-
178	Agona	13	CMGS25	Chicken meat	Gangwon	CHL-FIS-STR-TET	MDR	-
179	Agona	13	CMGS26	Chicken meat	Gangwon	CHL-FIS-STR-TET	MDR	-
180	Agona	13	CMGS27	Chicken meat	Gangwon	CHL-FIS-STR-TET	MDR	-
181	Agona	13	CMGS28	Chicken meat	Gangwon	CHL-FIS-STR-TET	MDR	-
182	Agona	13	CMGS29	Chicken meat	Gangwon	CHL-FIS-STR-TET	MDR	-
183	Agona	13	CMGS30	Chicken meat	Gangwon	CHL-FIS-STR-TET	MDR	-
184	Agona	13	DMGS2	Duck meat	Gangwon	CHL-FIS-STR-TET	MDR	-
185	Montevideo	4	CMKS34	Chicken meat	Gyeongsang	FIS-NAL	-	-
186	Montevideo	4	CMKS40	Chicken meat	Gyeongsang	NAL	-	-
187	Montevideo	4	CMCS13	Chicken meat	Chungcheong	FIS-NAL	-	-
188	Montevideo	4	CMGS7	Chicken meat	Gangwon	NAL	-	-
189	Thompson	292	DMCS5	Duck meat	Chungcheong	FIS-NAL-SXT	MDR	-
190	Thompson	292	DMJS1	Duck meat	Jeolla	AMP-CHL-FIS-NAL-SXT-TET	MDR	-
191	Thompson	292	DMJS2	Duck meat	Jeolla	AMP-CHL-FIS-NAL-SXT-TET	MDR	-
192	Thompson	292	DMJS4	Duck meat	Jeolla	AMP-CHL-FIS-NAL-SXT-TET	MDR	-
193	Thompson	292	DMJS6	Duck meat	Jeolla	FIS-NAL-SXT	MDR	-
194	Stanely	321	DMJS5	Duck meat	Jeolla	-	-	-
195	Mbandaka	2133	CMSS32	Chicken meat	Gyeonggi	AMP	-	-
196	Mbandaka	2133	CMSS38	Chicken meat	Gyeonggi	AMP	-	-
197	Mbandaka	2133	CMSS40	Chicken meat	Gyeonggi	AMP	-	-
198	Brandenburg	1954	DMGS11	Duck meat	Gangwon	-	-	-
199	Brandenburg	1954	DMGS12	Duck meat	Gangwon	-	-	-
200	Brandenburg	1954	DMGS13	Duck meat	Gangwon	NAL	-	-
201	Brandenburg	1954	DMGS14	Duck meat	Gangwon	-	-	-
202	Brandenburg	1954	DMGS15	Duck meat	Gangwon	-	-	-
203	Brandenburg	1954	DMGS16	Duck meat	Gangwon	-	-	-
204	Brandenburg	1954	DMGS17	Duck meat	Gangwon	-	-	-
205	Westhampton	14	CMCS16	Chicken meat	Chungcheong	NAL	-	-
206	Westhampton	14	CMCS17	Chicken meat	Chungcheong	NAL	-	-
207	Westhampton	14	CMCS18	Chicken meat	Chungcheong	NAL	-	-
208	Javiana	684	DMJS11	Duck meat	Jeolla	-	-	-
209	Javiana	684	DMSS9	Duck meat	Gyeonggi	AMP-CIP-NAL-TET	MDR	-
210	Javiana	684	DMSS11	Duck meat	Gyeonggi	-	-	-
211	NT	17	DMCS9	Duck meat	Chungcheong	NAL	-	-
212	NT	17	DMKS3	Duck meat	Gyeongsang	NAL	-	-
213	NT	17	DMKS17	Duck meat	Gyeongsang	NAL	-	-
214	NT	17	DMKS19	Duck meat	Gyeongsang	NAL	-	-
215	NT	17	DMKS20	Duck meat	Gyeongsang	NAL	-	-
216	NT	17	DMGS3	Duck meat	Gangwon	NAL	-	-
217	NT	17	DMGS4	Duck meat	Gangwon	NAL	-	-
218	NT	26	CMCS23	Chicken meat	Chungcheong	-	-	-
219	NT	26	CMCS27	Chicken meat	Chungcheong	-	-	-
220	NT	26	CMGS17	Chicken meat	Gangwon	-	-	-
221	NT	26	CMGS18	Chicken meat	Gangwon	-	-	-
222	NT	33	DMCS1	Duck meat	Chungcheong	NAL-STR	-	-
223	NT	33	DMCS10	Duck meat	Chungcheong	NAL-STR	-	-
224	NT	33	DMCS11	Duck meat	Chungcheong	NAL-STR	-	-
225	NT	33	DMCS12	Duck meat	Chungcheong	COL-NAL-STR	MDR	-
226	NT	33	DMCS13	Duck meat	Chungcheong	NAL-STR	-	-
227	NT	33	DMCS17	Duck meat	Chungcheong	NAL-STR	-	-
228	NT	33	DMCS19	Duck meat	Chungcheong	NAL-STR-TET	MDR	-
229	NT	33	DMJS10	Duck meat	Jeolla	NAL-STR	-	-
230	NT	33	DMJS12	Duck meat	Jeolla	NAL-STR	-	-
231	NT	33	DMJS13	Duck meat	Jeolla	NAL-STR	-	-
232	NT	33	DMKS11	Duck meat	Gyeongsang	NAL-STR	-	-
233	NT	33	DMKS12	Duck meat	Gyeongsang	NAL-STR	-	-
234	NT	33	DMKS13	Duck meat	Gyeongsang	NAL-STR	-	-
235	NT	48	CMGS2	Chicken meat	Gangwon	-	-	-
236	NT	48	CMGS3	Chicken meat	Gangwon	COL	-	-
237	NT	48	CMGS4	Chicken meat	Gangwon	-	-	-
238	NT	48	CMGS6	Chicken meat	Gangwon	-	-	-
239	NT	203	CMKS1	Chicken meat	Gyeongsang	-	-	-
240	NT	203	CMKS29	Chicken meat	Gyeongsang	-	-	-
241	NT	203	CMGS14	Chicken meat	Gangwon	-	-	-
242	NT	316	DMGS7	Duck meat	Gangwon	-	-	-
243	NT	543	CMSS36	Chicken meat	Gyeonggi	-	-	-
244	NT	543	DMSS20	Duck meat	Gyeonggi	-	-	-

## Sheet: Supplementary Table S2
Table S2. Metadata of pESI-like plasmids in 28 ESBL-producing S. Infantis.
No.	Isolate No.	Sample Source	pESI-like plasmid	Size (bp)	pMLST (Incl1)	Plasmid replicon	Predicted Mobility	Aminoglycoside				Sulfonamide	Tetracycline	Trimethoprim	Chloramphenicol	Beta-lactam	Virulence gene	Stress resistance
								aadA1	aac(3)-Ⅳa	aph(4)-la	aph(3')-la	sul1	tet(A)	dfrA14	floR	blaCTX-M-65	Yersiniabactin biosynthesis	Mecury resistance gene
1	CMKS8	Chicken meat	pCMKS8	311906	ardA_11, pilL_3, sogS_14, trbA_8	IncFIB(pN55391)	Conjugative	+	+	+	+	+	+	+	+	+	irp1, irp2, fyuA/psn, fyuA, ybtA, ybtE, ybtP, ybtQ, ybtS, ybtT, ybtU, ybtX	merC, merP, merR, merT
2	CMKS12	Chicken meat	pCMKS12	310841	ardA_11, pilL_3, sogS_14, trbA_8	IncFIB(pN55391)	Conjugative	+	+	+	+	+	+	+	+	+	irp1, irp2, fyuA/psn, fyuA, ybtA, ybtE, ybtP, ybtQ, ybtS, ybtT, ybtU, ybtX	merC, merP, merR, merT
3	CMKS21	Chicken meat	pCMKS21	311079	ardA_11, pilL_3, sogS_14, trbA_8	IncFIB(pN55391)	Conjugative	+	+	+	+	+	+	+	+	+	irp1, irp2, fyuA/psn, fyuA, ybtA, ybtE, ybtP, ybtQ, ybtS, ybtT, ybtU, ybtX	merC, merP, merR, merT
4	CMKS37	Chicken meat	pCMKS37	304440	ardA_3, pilL_3, sogS_14, trbA_8	IncFIB(pN55391)	Conjugative	+	+	+	-	+	+	-	+	+	irp1, irp2, fyuA/psn, fyuA, ybtA, ybtE, ybtP, ybtQ, ybtS, ybtT, ybtU, ybtX	merC, merP, merR, merT
5	CMCS3	Chicken meat	pCMCS3	310919	ardA_11, pilL_3, sogS_14, trbA_8	IncFIB(pN55391)	Conjugative	+	+	+	-	+	+	+	+	+	irp1, irp2, fyuA/psn, fyuA, ybtA, ybtE, ybtP, ybtQ, ybtS, ybtT, ybtU, ybtX	merC, merP, merR, merT
6	CMCS5	Chicken meat	pCMCS5	304474	ardA_11, pilL_3, sogS_14, trbA_8	IncFIB(pN55391)	Conjugative	+	+	+	+	+	+	-	+	+	irp1, irp2, fyuA/psn, fyuA, ybtA, ybtE, ybtP, ybtQ, ybtS, ybtT, ybtU, ybtX	merC, merP, merR, merT
7	CMCS9	Chicken meat	pCMCS9	311098	ardA_11, pilL_3, sogS_14, trbA_8	IncFIB(pN55391)	Conjugative	+	+	+	+	+	+	+	+	+	irp1, irp2, fyuA/psn, fyuA, ybtA, ybtE, ybtP, ybtQ, ybtS, ybtT, ybtU, ybtX	merC, merP, merR, merT
8	CMCS10	Chicken meat	pCMCS10	304474	ardA_11, pilL_3, sogS_14, trbA_8	IncFIB(pN55391)	Conjugative	+	+	+	+	+	+	-	+	+	irp1, irp2, fyuA/psn, fyuA, ybtA, ybtE, ybtP, ybtQ, ybtS, ybtT, ybtU, ybtX	merC, merP, merR, merT
9	CMCS20	Chicken meat	pCMCS20	303471	ardA_11, pilL_3, sogS_14, trbA_8	IncFIB(pN55391)	Conjugative	-	+	+	+	-	+	-	+	+	irp1, irp2, fyuA/psn, fyuA, ybtA, ybtE, ybtP, ybtQ, ybtS, ybtT, ybtU, ybtX	merC, merP, merR, merT
10	CMCS24	Chicken meat	pCMCS24	304304	ardA_11, pilL_3, sogS_14, trbA_8	IncFIB(pN55391)	Conjugative	+	+	+	-	+	+	-	+	+	irp1, irp2, fyuA/psn, fyuA, ybtA, ybtE, ybtP, ybtQ, ybtS, ybtT, ybtU, ybtX	merC, merP, merR, merT
11	CMCS40	Chicken meat	pCMCS40	311894	ardA_11, pilL_3, sogS_14, trbA_8	IncFIB(pN55391)	Conjugative	+	+	+	+	+	+	+	+	+	irp1, irp2, fyuA/psn, fyuA, ybtA, ybtE, ybtP, ybtQ, ybtS, ybtT, ybtU, ybtX	merC, merP, merR, merT
12	DMCS2	Duck meat	pDMCS2	310761	ardA_11, pilL_3, sogS_14, trbA_8	IncFIB(pN55391)	Conjugative	+	+	+	-	+	+	+	+	+	irp1, irp2, fyuA/psn, fyuA, ybtA, ybtE, ybtP, ybtQ, ybtS, ybtT, ybtU, ybtX	merC, merP, merR, merT
13	DMCS6	Duck meat	pDMCS6	310761	ardA_11, pilL_3, sogS_14, trbA_8	IncFIB(pN55391)	Conjugative	+	+	+	-	+	+	+	+	+	irp1, irp2, fyuA/psn, fyuA, ybtA, ybtE, ybtP, ybtQ, ybtS, ybtT, ybtU, ybtX	merC, merP, merR, merT
14	DMCS18	Duck meat	pDMCS18	312318	ardA_11, pilL_3, sogS_14, trbA_8	IncFIB(pN55391)	Conjugative	+	+	+	-	+	+	+	+	+	irp1, irp2, fyuA/psn, fyuA, ybtA, ybtE, ybtP, ybtQ, ybtS, ybtT, ybtU, ybtX	merC, merP, merR, merT
15	CMSS4	Chicken meat	pCMSS4	300523	ardA_11, pilL_3, sogS_14, trbA_8	IncFIB(pN55391)	Conjugative	+	+	+	+	+	+	-	-	+	irp1, irp2, fyuA/psn, fyuA, ybtA, ybtE, ybtP, ybtQ, ybtS, ybtT, ybtU, ybtX	merC, merP, merR, merT
16	CMSS6	Chicken meat	pCMSS6	301051	ardA_11, pilL_3, sogS_14, trbA_8	IncFIB(pN55391)	Conjugative	-	+	+	+	-	+	-	+	+	irp1, irp2, fyuA/psn, fyuA, ybtA, ybtE, ybtP, ybtQ, ybtS, ybtT, ybtU, ybtX	merC, merP, merR, merT
17	CMSS16	Chicken meat	pCMSS16	311910	ardA_11, pilL_3, sogS_14, trbA_8	IncFIB(pN55391)	Conjugative	+	+	+	+	+	+	+	+	+	irp1, irp2, fyuA/psn, fyuA, ybtA, ybtE, ybtP, ybtQ, ybtS, ybtT, ybtU, ybtX	merC, merP, merR, merT
18	CMSS19	Chicken meat	pCMSS19	311906	ardA_11, pilL_3, sogS_14, trbA_8	IncFIB(pN55391)	Conjugative	+	+	+	+	+	+	+	+	+	irp1, irp2, fyuA/psn, fyuA, ybtA, ybtE, ybtP, ybtQ, ybtS, ybtT, ybtU, ybtX	merC, merP, merR, merT
19	CMSS33	Chicken meat	pCMSS33	304141	ardA_11, pilL_3, sogS_14, trbA_8	IncFIB(pN55391)	Conjugative	+	+	+	-	+	+	-	+	+	irp1, irp2, fyuA/psn, fyuA, ybtA, ybtE, ybtP, ybtQ, ybtS, ybtT, ybtU, ybtX	merC, merP, merR, merT
20	CMJS8	Chicken meat	pCMJS8	304133	ardA_11, pilL_3, sogS_14, trbA_8	IncFIB(pN55391)	Conjugative	+	+	+	-	+	+	-	+	+	irp1, irp2, fyuA/psn, fyuA, ybtA, ybtE, ybtP, ybtQ, ybtS, ybtT, ybtU, ybtX	merC, merP, merR, merT
21	CMJS16	Chicken meat	pCMJS16	311257	ardA_11, pilL_3, sogS_14, trbA_8	IncFIB(pN55391)	Conjugative	+	+	+	-	+	+	+	+	+	irp1, irp2, fyuA/psn, fyuA, ybtA, ybtE, ybtP, ybtQ, ybtS, ybtT, ybtU, ybtX	merC, merP, merR, merT
22	CMJS25	Chicken meat	pCMJS25	311906	ardA_11, pilL_3, sogS_14, trbA_8	IncFIB(pN55391)	Conjugative	+	+	+	+	+	+	+	+	+	irp1, irp2, fyuA/psn, fyuA, ybtA, ybtE, ybtP, ybtQ, ybtS, ybtT, ybtU, ybtX	merC, merP, merR, merT
23	CMJS35	Chicken meat	pCMJS35	311906	ardA_11, pilL_3, sogS_14, trbA_8	IncFIB(pN55391)	Conjugative	+	+	+	+	+	+	+	+	+	irp1, irp2, fyuA/psn, fyuA, ybtA, ybtE, ybtP, ybtQ, ybtS, ybtT, ybtU, ybtX	merC, merP, merR, merT
24	CMGS10	Chicken meat	pCMGS10	304429	ardA_11, pilL_3, sogS_14, trbA_8	IncFIB(pN55391)	Conjugative	+	+	+	+	+	+	-	+	+	irp1, irp2, fyuA/psn, fyuA, ybtA, ybtE, ybtP, ybtQ, ybtS, ybtT, ybtU, ybtX	merC, merP, merR, merT
25	CMGS15	Chicken meat	pCMGS15	311906	ardA_11, pilL_3, sogS_14, trbA_8	IncFIB(pN55391)	Conjugative	+	+	+	+	+	+	+	+	+	irp1, irp2, fyuA/psn, fyuA, ybtA, ybtE, ybtP, ybtQ, ybtS, ybtT, ybtU, ybtX	merC, merP, merR, merT
26	CMGS31	Chicken meat	pCMGS31	311323	ardA_3, pilL_3, sogS_14, trbA_8	IncFIB(pN55391)	Conjugative	+	+	+	+	+	+	+	+	+	irp1, irp2, fyuA/psn, fyuA, ybtA, ybtE, ybtP, ybtQ, ybtS, ybtT, ybtU, ybtX	merC, merP, merR, merT
27	CMGS33	Chicken meat	pCMGS33	311910	ardA_11, pilL_3, sogS_14, trbA_8	IncFIB(pN55391)	Conjugative	+	+	+	+	+	+	+	+	+	irp1, irp2, fyuA/psn, fyuA, ybtA, ybtE, ybtP, ybtQ, ybtS, ybtT, ybtU, ybtX	merC, merP, merR, merT
28	CMGS39	Chicken meat	pCMGS39	301190	ardA_11, pilL_3, sogS_14, trbA_8	IncFIB(pN55391)	Conjugative	-	+	+	+	-	+	-	+	+	irp1, irp2, fyuA/psn, fyuA, ybtA, ybtE, ybtP, ybtQ, ybtS, ybtT, ybtU, ybtX	merC, merP, merR, merT

## Sheet: Supplementary Table S3
Table S3. Pairwise ANI values for the pESI-like plasmids. The pESI or pESI-like plasmids from abroad are indicated in blue.
S. Infantis Host strain	pESI-like plasmid	pCMCS24	pCMCS40	pDMCS2	pDMCS6	pDMCS18	pCMSS4	pCMSS6	pCMSS16	pCMSS19	pCMSS33	pCMKS8	pCMJS8	pCMJS16	pCMJS25	pCMJS35	pCMGS10	pCMGS15	pCMGS31	pCMGS33	pCMGS39	pCMKS12	pCMKS21	pCMKS37	pCMCS3	pCMCS5	pCMCS9	pCMCS10	pCMCS20	pCVM44454	pN55391	pESI	pESI-CTX-M-1	pS19
CMCS24	pCMCS24	-	99.9902	99.9975	99.9972	99.9968	99.9944	99.9961	99.9968	99.9951	99.9988	99.9941	99.9948	99.9946	99.9938	99.9938	99.9932	99.9954	99.9953	99.9962	99.9947	99.9956	99.9973	99.996	99.9954	99.9935	99.9912	99.9937	99.9947	99.9938	99.993	99.5223	99.2422	99.4793
CMCS40	pCMCS40	99.9902	-	99.9928	99.9939	99.9947	99.9954	99.9921	99.9947	99.9953	99.9927	99.9973	99.9954	99.9954	99.9949	99.9945	99.9927	99.995	99.9946	99.9919	99.9942	99.9954	99.9924	99.9911	99.994	99.9922	99.9944	99.9928	99.9938	99.9859	99.9863	99.3995	99.1692	99.6014
DMCS2	pDMCS2	99.9975	99.9928	-	100	99.9993	99.997	99.9983	99.9993	99.9971	99.997	99.9967	99.997	99.9971	99.9964	99.9964	99.9955	99.9977	99.9969	99.9988	99.9969	99.9976	99.9963	99.9975	99.9974	99.996	99.995	99.9959	99.9927	99.9939	99.9939	99.3175	99.4465	99.333
DMCS6	pDMCS6	99.9972	99.9939	100	-	99.999	99.9973	99.9983	99.999	99.9974	99.9973	99.9971	99.9973	99.9972	99.9967	99.9968	99.9947	99.9974	99.9965	99.999	99.9963	99.9973	99.9967	99.9973	99.9971	99.995	99.9961	99.9949	99.9921	99.987	99.9872	99.3194	99.3779	99.3259
DMCS18	pDMCS18	99.9968	99.9947	99.9993	99.999	-	99.9983	99.999	100	99.9981	99.9983	99.998	99.9983	99.998	99.9977	99.9974	99.9953	99.9981	99.9971	99.9995	99.997	99.9981	99.9977	99.998	99.9977	99.9956	99.997	99.9956	99.9928	99.9875	99.988	99.3204	99.4761	99.3267
CMSS4	pCMSS4	99.9944	99.9954	99.997	99.9973	99.9983	-	99.9965	99.9983	99.9997	99.9973	99.999	100	99.9988	99.9986	99.9993	99.9971	99.9997	99.9984	99.9969	99.9986	99.9996	99.9959	99.9962	100	99.997	99.998	99.9972	99.9986	99.9853	99.9856	99.3021	99.3656	99.3235
CMSS6	pCMSS6	99.9961	99.9921	99.9983	99.9983	99.999	99.9965	-	99.999	99.9972	99.9966	99.9965	99.9966	99.9965	99.9961	99.9966	99.9957	99.998	99.997	99.999	99.9986	99.9979	99.9961	99.997	99.9976	99.9962	99.9936	99.9962	99.9986	99.9943	99.994	99.2782	99.2951	99.3195
CMSS16	pCMSS16	99.9968	99.9947	99.9993	99.999	100	99.9983	99.999	-	99.9981	99.9983	99.998	99.9983	99.998	99.9977	99.9974	99.9953	99.9977	99.9971	99.9995	99.997	99.9981	99.9977	99.9979	99.9977	99.9956	99.9971	99.9956	99.9966	99.9873	99.9882	99.3201	99.4762	99.3268
CMSS19	pCMSS19	99.9951	99.9953	99.9971	99.9974	99.9981	99.9997	99.9972	99.9981	-	99.9957	99.9993	99.9997	99.9996	99.999	99.9993	99.9972	99.999	99.9984	99.9977	99.9986	99.9993	99.995	99.9958	99.999	99.9976	99.9977	99.9977	99.9982	99.9929	99.9939	99.3201	99.4477	99.3336
CMSS33	pCMSS33	99.9988	99.9927	99.997	99.9973	99.9983	99.9973	99.9966	99.9983	99.9957	-	99.9963	99.9973	99.9961	99.9959	99.9954	99.9929	99.9957	99.9944	99.997	99.9947	99.9956	99.9986	99.9962	99.996	99.993	99.9953	99.9933	99.9946	99.9869	99.9872	99.3036	99.4588	99.3233
CMKS8	pCMKS8	99.9941	99.9973	99.9967	99.9971	99.998	99.999	99.9965	99.998	99.9993	99.9963	-	99.999	99.9987	99.999	99.9986	99.9967	99.9992	99.9983	99.9969	99.9982	99.9992	99.9964	99.9966	99.9989	99.9968	99.9977	99.9969	99.9941	99.9859	99.9868	99.3182	99.48	99.3265
CMJS8	pCMJS8	99.9948	99.9954	99.997	99.9973	99.9983	100	99.9966	99.9983	99.9997	99.9973	99.999	-	99.9988	99.9987	99.999	99.9971	99.9997	99.9984	99.997	99.9986	99.9996	99.9959	99.9963	100	99.997	99.9971	99.9973	99.9986	99.9852	99.9857	99.302	99.4641	99.3235
CMJS16	pCMJS16	99.9946	99.9954	99.9971	99.9972	99.998	99.9988	99.9965	99.998	99.9996	99.9961	99.9987	99.9988	-	99.9981	99.9987	99.9979	99.9993	99.9989	99.9965	99.9986	99.9996	99.9964	99.9956	99.999	99.997	99.9984	99.998	99.9981	99.9857	99.9854	99.3984	99.1652	99.6004
CMJS25	pCMJS25	99.9938	99.9949	99.9964	99.9967	99.9977	99.9986	99.9961	99.9977	99.999	99.9959	99.999	99.9987	99.9981	-	99.9983	99.9964	99.9986	99.9977	99.9964	99.998	99.9993	99.9961	99.9963	99.9987	99.9964	99.9973	99.9966	99.9975	99.9861	99.9861	99.318	99.3804	99.3264
CMJS35	pCMJS35	99.9938	99.9945	99.9964	99.9968	99.9974	99.9993	99.9966	99.9974	99.9993	99.9954	99.9986	99.999	99.9987	99.9983	-	99.9969	99.9984	99.9975	99.9968	99.9983	99.9986	99.9944	99.9951	99.9984	99.9967	99.9969	99.997	99.9979	99.992	99.9932	99.3188	99.3483	99.3325
CMGS10	pCMGS10	99.9932	99.9927	99.9955	99.9947	99.9953	99.9971	99.9957	99.9953	99.9972	99.9929	99.9967	99.9971	99.9979	99.9964	99.9969	-	99.9979	99.997	99.9961	99.9972	99.9979	99.9929	99.993	99.9975	99.9996	100	99.9996	99.9972	99.9887	99.9896	99.3052	99.3346	99.3265
CMGS15	pCMGS15	99.9954	99.995	99.9977	99.9974	99.9981	99.9997	99.998	99.9977	99.999	99.9957	99.9992	99.9997	99.9993	99.9986	99.9984	99.9979	-	99.9991	99.998	99.9993	100	99.995	99.9958	99.9997	99.9983	99.9973	99.9983	99.9989	99.9929	99.9945	99.3212	99.3498	99.3334
CMGS31	pCMGS31	99.9953	99.9946	99.9969	99.9965	99.9971	99.9984	99.997	99.9971	99.9984	99.9944	99.9983	99.9984	99.9989	99.9977	99.9975	99.997	99.9991	-	99.9977	99.9984	99.9997	99.994	99.9949	99.9985	99.9976	99.9967	99.9974	99.9942	99.9938	99.9936	99.435	99.2726	99.6364
CMGS33	pCMGS33	99.9962	99.9919	99.9988	99.999	99.9995	99.9969	99.999	99.9995	99.9977	99.997	99.9969	99.997	99.9965	99.9964	99.9968	99.9961	99.998	99.9977	-	99.9976	99.9983	99.9965	99.9967	99.9978	99.9966	99.9952	99.9966	99.9972	99.9936	99.9938	99.399	99.2319	99.6075
CMGS39	pCMGS39	99.9947	99.9942	99.9969	99.9963	99.997	99.9986	99.9986	99.997	99.9986	99.9947	99.9982	99.9986	99.9986	99.998	99.9983	99.9972	99.9993	99.9984	99.9976	-	99.9993	99.9939	99.9947	99.999	99.9976	99.9966	99.9976	100	99.9935	99.9944	99.2888	99.3024	99.3285
CMKS12	pCMKS12	99.9956	99.9954	99.9976	99.9973	99.9981	99.9996	99.9979	99.9981	99.9993	99.9956	99.9992	99.9996	99.9996	99.9993	99.9986	99.9979	100	99.9997	99.9983	99.9993	-	99.995	99.995	99.9996	99.9983	99.9976	99.9983	99.9951	99.9944	99.9948	99.5088	99.3189	99.3208
CMKS21	pCMKS21	99.9973	99.9924	99.9963	99.9967	99.9977	99.9959	99.9961	99.9977	99.995	99.9986	99.9964	99.9959	99.9964	99.9961	99.9944	99.9929	99.995	99.994	99.9965	99.9939	99.995	-	99.9963	99.9945	99.9933	99.9954	99.9933	99.9897	99.9871	99.9879	99.3209	99.3779	99.3275
CMKS37	pCMKS37	99.996	99.9911	99.9975	99.9973	99.998	99.9962	99.997	99.9979	99.9958	99.9962	99.9966	99.9963	99.9956	99.9963	99.9951	99.993	99.9958	99.9949	99.9967	99.9947	99.995	99.9963	-	99.9955	99.9927	99.9949	99.9934	99.9947	99.9858	99.9858	99.3029	99.3551	99.3204
CMCS3	pCMCS3	99.9954	99.994	99.9974	99.9971	99.9977	100	99.9976	99.9977	99.999	99.996	99.9989	100	99.999	99.9987	99.9984	99.9975	99.9997	99.9985	99.9978	99.999	99.9996	99.9945	99.9955	-	99.9977	99.9973	99.9979	99.9948	99.9928	99.9933	99.3208	99.3497	99.3327
CMCS5	pCMCS5	99.9935	99.9922	99.996	99.995	99.9956	99.997	99.9962	99.9956	99.9976	99.993	99.9968	99.997	99.997	99.9964	99.9967	99.9996	99.9983	99.9976	99.9966	99.9976	99.9983	99.9933	99.9927	99.9977	-	100	100	99.9976	99.993	99.9932	99.3882	99.1151	99.6034
CMCS9	pCMCS9	99.9912	99.9944	99.995	99.9961	99.997	99.998	99.9936	99.9971	99.9977	99.9953	99.9977	99.9971	99.9984	99.9973	99.9969	100	99.9973	99.9967	99.9952	99.9966	99.9976	99.9954	99.9949	99.9973	100	-	100	99.9961	99.9854	99.9862	99.3149	99.3766	99.323
CMCS10	pCMCS10	99.9937	99.9928	99.9959	99.9949	99.9956	99.9972	99.9962	99.9956	99.9977	99.9933	99.9969	99.9973	99.998	99.9966	99.997	99.9996	99.9983	99.9974	99.9966	99.9976	99.9983	99.9933	99.9934	99.9979	100	100	-	99.9976	99.993	99.994	99.3051	99.3334	99.3272
CMCS20	pCMCS20	99.9947	99.9938	99.9927	99.9921	99.9928	99.9986	99.9986	99.9966	99.9982	99.9946	99.9941	99.9986	99.9981	99.9975	99.9979	99.9972	99.9989	99.9942	99.9972	100	99.9951	99.9897	99.9947	99.9948	99.9976	99.9961	99.9976	-	99.9894	99.9939	99.2916	99.3052	99.3285
CVM44454	pCVM44454	99.9938	99.9859	99.9939	99.987	99.9875	99.9853	99.9943	99.9873	99.9929	99.9869	99.9859	99.9852	99.9857	99.9861	99.992	99.9887	99.9929	99.9938	99.9936	99.9935	99.9944	99.9871	99.9858	99.9928	99.993	99.9854	99.993	99.9894	-	99.9992	99.5024	99.3424	99.3118
N55391	pN55391	99.993	99.9863	99.9939	99.9872	99.988	99.9856	99.994	99.9882	99.9939	99.9872	99.9868	99.9857	99.9854	99.9861	99.9932	99.9896	99.9945	99.9936	99.9938	99.9944	99.9948	99.9879	99.9858	99.9933	99.9932	99.9862	99.994	99.9939	99.9992	-	99.4495	99.312	99.4803
119944	pESI	99.5223	99.3995	99.3175	99.3194	99.3204	99.3021	99.2782	99.3201	99.3201	99.3036	99.3182	99.302	99.3984	99.318	99.3188	99.3052	99.3212	99.435	99.399	99.2888	99.5088	99.3209	99.3029	99.3208	99.3882	99.3149	99.3051	99.2916	99.5024	99.4495	-	99.9572	99.9576
12037823-11	pESI-CTX-M-1	99.2422	99.1692	99.4465	99.3779	99.4761	99.3656	99.2951	99.4762	99.4477	99.4588	99.48	99.4641	99.1652	99.3804	99.3483	99.3346	99.3498	99.2726	99.2319	99.3024	99.3189	99.3779	99.3551	99.3497	99.1151	99.3766	99.3334	99.3052	99.3424	99.312	99.9572	-	99.9676
pS19	pS19	99.4793	99.6014	99.333	99.3259	99.3267	99.3235	99.3195	99.3268	99.3336	99.3233	99.3265	99.3235	99.6004	99.3264	99.3325	99.3265	99.3334	99.6364	99.6075	99.3285	99.3208	99.3275	99.3204	99.3327	99.6034	99.323	99.3272	99.3285	99.3118	99.4803	99.9576	99.9676	-
